# Supplementary material for: Competitiveness during Dual-Species Biofilm Formation of Fusarium oxysporum and Candida albicans and a Novel Treatment Strategy
Source: Pharmaceutics. 2022 May 30;14(6):1167. doi: 10.3390/pharmaceutics14061167 (PMC9227787; doi:10.3390/pharmaceutics14061167)
Supplement: Supplementary file 1 [file pharmaceutics-14-01167-s001.zip]

Archive with 1 entries (1 files):
- pharmaceutics-1705022-supplementary.pdf
